# Supplementary material for: Pulsed Electromagnetic Field Therapy in People with Knee Osteoarthritis: A Systematic Review and Meta-Analysis
Source: Medicina (Kaunas). 2026 Apr 2;62(4):677. doi: 10.3390/medicina62040677 (PMC13117759; doi:10.3390/medicina62040677)
Supplement: Supplementary file 1 [file medicina-62-00677-s001.zip]

Archive with 1 entries (1 files):
- medicina-4202206-supplementary.pdf
